# Supplementary material for: Mobile Cancer Screening Programs: A Systematic Review of Implementation Challenges and Population Access
Source: Int J Environ Res Public Health. 2026 Apr 4;23(4):465. doi: 10.3390/ijerph23040465 (PMC13116370; doi:10.3390/ijerph23040465)
Supplement: Supplementary file 1 [file ijerph-23-00465-s001.zip]

Archive with 2 entries (2 files):
- ijerph-4211489-PRISMA 2020 Checklist.pdf
- ijerph-4211489-supplementary Table S1.pdf
